# Supplementary material for: The prevalence, temporal trends, and geographical distribution of HIV-1 subtypes among men who have sex with men in China: A systematic review and meta-analysis
Source: Epidemiol Infect. 2019 Feb 19;147:e83. doi: 10.1017/S0950268818003400 (PMC6518548; doi:10.1017/S0950268818003400)
Supplement: Supplementary file 1 [file S0950268818003400sup001.zip]

Archive with 8 entries (7 files):
- S0950268818003400sup001/
- S0950268818003400sup001/FigureS1.docx
- S0950268818003400sup001/FigureS2.docx
- S0950268818003400sup001/FigureS3.docx
- S0950268818003400sup001/TableS1.docx
- S0950268818003400sup001/TableS2.docx
- S0950268818003400sup001/TableS3.docx
- S0950268818003400sup001/TableS4.docx
